# Supplementary material for: Thermo-responsive Bioink for Personalized 3D Printed Scaffolds with Antioxidant and Fibroblast Delivery to Accelerate Diabetic Wound Healing
Source: Biomater Res. 2025 Jun 11;29:0216. doi: 10.34133/bmr.0216 (PMC12352585; doi:10.34133/bmr.0216)
Supplement: Supplementary 1 — Supplementary Materials Figs. S1 to S5 Table S1 [file bmr.0216.f1.zip]

Archive with 2 entries (2 files):
- Revised_Supplementary Materials.docx
- 3D printing movie.mp4
